# Supplementary material for: Discrimination of Adulterated Ginkgo Biloba Products Based on 2T2D Correlation Spectroscopy in UV-Vis Range
Source: Molecules. 2022 Jan 10;27(2):433. doi: 10.3390/molecules27020433 (PMC8777600; doi:10.3390/molecules27020433)
Supplement: Supplementary file 1 [file molecules-27-00433-s001.zip]

Archive with 1 entries (1 files):
- molecules-1497179-supplementary.pdf
